# Supplementary material for: Overlooked uneven progress across sustainable development goals at the global scale: Challenges and opportunities
Source: Innovation (Camb). 2024 Jan 8;5(2):100573. doi: 10.1016/j.xinn.2024.100573 (PMC10876912; doi:10.1016/j.xinn.2024.100573)
Supplement: Supplementary Data.xlsx [file mmc2.xlsx]

## Sheet: Sheet1
Countries	Neonatal mortality rate (per 1,000 live births)	Mortality rate under 5 (per 1,000 live births)	Age-standardized death rate owing to air pollution (per 100,000 population)	Life expectancy at birth (years)	Annual mean concentration of PM 2.5 (μg/m3)	Mean area that is protected in marine sites important to biodiversity (%)	Mean area that is protected in terrestrial sites important to biodiversity (%)	Permanent deforestation (% of forest area, 5-year average)	Ratio of female-to-male mean years of education received (%)	Seats held by women in national parliament (%)	Victims of modern slavery (per 1,000 population)	Gini coefficient adjusted for top income
Afghanistan	35.9	60.3	211	63.21	54.95		5.74	0	31.667	27.016	22.192
Albania	7.5	9.7	68	78	17.541	70.698	57.176	0.001	91.509	29.508	6.871	41.682
Algeria	16.3	23.3	50	77.134	41.256	48.929	16.634	0.783	92.771	25.758	2.655	31.522
Angola	27.6	74.7	119	63.06	32.322	66.58	28.054	0.213	62.5	30	7.151	45.075
Argentina	6.1	9.3	27	76.575	12.612	40.526	31.799	0.437	103.738	40.856	1.261	46.673
Armenia	6.4	11.8	55	76.025	32.241		21.551	0	100	23.485	5.341	47.464
Australia	2.3	3.6	8	83.041	8.124	63.162	55.68	0.033	100.787	30.464	0.648	36.925
Austria	2.1	3.5	15	81.645	11.945		67.341	0.001	94.574	39.344	1.738	31.967
Azerbaijan	10.9	20.4	64	71.429	19.196		36.615	0.002	93.578	17.355	4.465	38.648
Bahrain	2.9	6.9	40	75.815	72.833	0	0		93.814	15
Bangladesh	19.1	30.8	149	74.255	59.454	25.853	43.654	0.246	82.609	20.917	3.673	38.681
Barbados	8.4	12.7	31	76.034	21.637	0	0.159	0.09	106.796	20	2.746
Belarus	1.2	3.2	61	74.81	18.339		47.085	0.001	98.387	40	10.877	32.693
Belgium	2	3.4	16	81.423	12.338	91.664	84.153	0.008	97.541	40.667	2.027	29.356
Belize	8.1	12.3	69	74.408	21.327	27.736	41.52	0.678	100	9.375
Benin	30.6	90.3	205	63.426	41.915	0	66.664	0.192	43.636	7.229	5.459	50.471
Bhutan	16.6	28.5	124	73.109	33.135		47.332	0.025	68.75	14.894		41.825
Bolivia	14.6	26	64	72.138	19.688		48.276	0.478	84.694	53.077	2.129	44.002
Bosnia and Herzegovina	4.2	5.9	80	76.75	26.753		18.182	0.001	81.651	21.429	3.422	34.147
Botswana	17.9	41.6	101	62.248	22.622		51.088	0.01	97.938	10.769	3.433	61.292
Brazil	7.9	13.9	30	75.903	11.844	57.224	42.759	0.565	106.494	14.62	1.792	54.193
Brunei Darussalam	6	11.4	13	74.324	5.102	5.447	41.657	0.211	98.913	9.091	10.928
Bulgaria	3.3	6.7	62	75.072	18.48	99.73	87.502	0	102.679	26.667	4.465	40.93
Burkina Faso	25.9	87.5	206	62.704	45.894		66.712	0	47.826	13.386	4.523	35.282
Burundi	21	56.5	180	63.838	37.443		56.832	0.187	63.415	38.211	39.954	38.603
Cabo Verde	9	14.9	99	74.031	36.464	14.116	12.028	0.036	90.909	25	4.105	50.171
Cambodia	14.5	26.6	150	70.123	23.318	34.187	39.541	1.789	72.414	20	16.81	35.447
Cameroon	26.1	74.8	208	62.356	80.412		35.326	0.226	58.75	33.889	6.867	47.654
Canada	3.3	4.9	7	82.238	5.924	32.966	28.138	0.003	100.752	28.994	0.482	35.009
Central African Republic	39.7	110.1	212	53.097	61.733		74.237	0.049	53.571	8.571	22.251	56.155
Chad	33.3	113.8	280	59.633	69.608		67.313	0.736	34.211	15.432	11.984	44.035
Chile	4.6	7	25	80.736	19.364	27.074	34.223	0.036	98.131	22.581	0.778	51.528
China	3.9	7.9	113	77.433	48.63	8.278	9.935	0.008	91.667	24.941	2.766	41.232
Colombia	7.5	13.8	37	79.314	15.068	56.384	42.889	0.228	103.614	18.343	2.726	55.22
Comoros	29.8	62.9	172	67.391	20.353	7.143	8.333	0.277	66.667	16.667		45.64
Congo, Dem. Rep.	27.4	84.8	164	62.351	42.845		52.664	0.329	63.095	12.8	13.709	42.078
Congo, Rep.	19.3	47.8	131	64.739	50.147	65.372	56.479	0.141	81.333	11.258	8.027	51.982
Costa Rica	6.2	8.6	23	80.847	14.753	48.664	39.789	0.156	103.488	45.614	1.25	50.414
Cote d'Ivoire	33	79.3	269	62.915	28.254	93.334	71.191	1.052	65.625	11.373	5.915	47.019
Croatia	2.9	4.8	35	78.637	16.816	80.589	76.492	0.001	90.984	31.126	5.992	36.58
Cuba	2.2	5.1	50	77.763	18.512	70.061	54.475	0.345	94.915	53.223	3.768
Cyprus	1.3	2.3	20	83.141	16.594	54.24	74.056	0.131	98.374	19.643	4.225	33.95
Czech Republic	1.6	3.2	30	79.13	15.269		94.731	0.007	96.899	22.5	2.881	29.993
Denmark	3	3.8	13	81.316	9.645	86.851	86.196	0.01	103.226	39.665	1.627	28.371
Djibouti	30.5	57.5	159	65.815	47.422	0	0.81			26.154	7.149	53.208
Dominican Republic	19.4	28	43	72.844	12.719	85.338	81.078	0.409	106.024	27.895	4.027	51.549
Ecuador	7.1	14	25	78.447	13.671	67.502	30.226	0.11	97.753	39.416	2.431	46.39
Egypt, Arab Rep.	11.1	20.3	109	71.816	91.278	43.007	39.406	0.005	83.951	15.101	5.519	49.599
El Salvador	6.6	13.3	42	75.033	22.86	27.334	25.023	0.186	90.411	33.333	2.547	44.373
Estonia	1.1	2.4	25	78.878	6.397	97.076	94.871	0.011	107.087	28.713	3.596	34.873
Eswatini	18.4	49.4	137	57.728	16.724		30.567	0.091	87.5	9.589	8.827	65.864
Ethiopia	27.6	50.7	144	68.699	39.793		18.103	0.092	39.535	38.757	6.15	34.974
Fiji	10.8	25.7	99	68.01	10.132	14.568	11.178	0.11	101.852	19.608		52.443
Finland	1.4	2.4	7	81.612	5.542	60.975	71.8	0.002	103.175	46	1.654	28.654
Former Yugoslav Republic of Macedonia (FYROM)
France	2.7	4.5	10	82.477	11.194	81.129	80.353	0.008	96.581	39.515	2.009	33.314
Gabon	20.2	42.5	76	66.469	47.537	67.027	61.667	0.066	81.25	14.789	4.83	39.825
Gambia, The	27.1	51.7	237	65.471	35.409	33.743	34.587	0.171	71.739	8.621	5.799	35.903
Georgia	4.9	9.6	102	73.281	21.709	35.637	40.319	0	100.763	14.094	4.334	47.572
Germany	2.3	3.8	16	81.723	11.281	69.448	78.829	0	96.528	31.171	2.04	33.745
Ghana	23.1	46.2	204	66.277	40.093	15.948	80.556	0.848	81.481	13.091	4.836	45.953
Greece	2.3	3.8	28	81.099	15.387	86.087	86.045	0.001	95.37	21.667	7.914	45.137
Guatemala	12.2	24.5	74	72.019	22.055	48.69	29.981	0.73	98.507	19.375	2.922	55.344
Guinea	30.4	98.8	243	61.006	27.147	74.281	71.154	1.226	35.714	16.667	7.796	38.331
Guyana	18.6	29.3	108	65.693	21.459			0.044	111.25	35.714	2.586
Haiti	25.3	62.8	184	64.053	15.27	35.69	41.01	0.428	65.152	2.542	5.551	41.539
Honduras	9.2	16.8	61	71.935	18.844	54.293	59.024	0.763	101.538	21.094	3.385	52.315
Hungary	2	3.7	39	76.442	15.141		82.527	0.01	96.721	12.06	3.67	35.822
Iceland	1	2	9	82.328	6.122	16.611	19.08		96.923	38.095	2.114	29.703
India	21.7	34.3	184	70.788	90.619	18.803	21.019	0.039	62.069	14.365	6.103	43.223
Indonesia	12.4	23.9	112	71.31	16.173	26.065	26.114	1.051	90.698	20.348	4.726	50.475
Iran, Islamic Rep.	8.6	13.9	51	77.345	39.204	67.998	43.6	0	99.038	5.594	16.24	41.735
Iraq	15.3	25.9	75	72.423	61.888	0	5.846		69.767	26.444		41.791
Ireland	2.1	3.3	12	81.841	7.765	83.135	85.965	0.011	104.032	22.5	1.668	33.146
Israel	1.9	3.7	15	82.622	18.459	10.826	20.335	0.005	100.769	27.5	3.862	43.206
Italy	1.9	3.1	15	82.974	15.818	77.169	77.349	0.005	96.226	35.714	2.431	38.828
Jamaica	9.8	13.9	25	75.978	12.71	14.366	29.457	0.151	109.677	28.571	2.571	49.616
Japan	0.8	2.5	12	84.261	10.991	64.847	64.827	0	103.968	9.892	0.286	35.688
Jordan	9.2	15.6	51	77.872	33.451		13.483		96.262	15.385	1.804	41.056
Kazakhstan	4.7	10.5	63	73.951	13.611		11.148	0	91.597	27.103	4.211	41.683
Kenya	21	43.2	78	66.085	28.434	51.935	34.518	0.235	83.333	21.777	6.937	48.457
Korea, Rep.	1.5	3.2	20	83.305	23.808	38.55	37.475	0.019	88.372	19	1.949	32.291
Kuwait	4.5	7.9	104	80.966	60.714	32.076	51.65		117.647	6.349
Kyrgyz Republic	12.3	18.3	111	74.181	19.765		25.748	0	101.818	19.167	4.109	32.838
Lao PDR	22	45.5	188	68.513	23.087		44.042	1.003	85.965	27.517	9.363	46.751
Latvia	1.9	3.6	41	75.376	12.706	96.136	97.221	0	106.349	30	3.864	39.059
Lebanon	4.2	7.2	51	76.44	30.6	12.647	12.344	0.063	95.506	4.688	1.717	36.17
Lesotho	42.8	86.4	178	50.749	26.555		16.43	0	124.138	23.333	4.177	62.951
Liberia	32.4	84.6	170	64.079	18.755	96.655	15.787	1.042	56.452	12.329	7.414	39.134
Lithuania	2	3.7	34	75.994	11.189	83.447	91.061	0	100.769	24.113	5.798	44.161
Luxembourg	1.5	2.8	12	82.415	9.482		81.865	0.036	95.238	30	1.485	34.774
Madagascar	20.1	50.6	160	65.35	22.26	21.204	25.043	1.294	110.345	17.881	7.512	51.656
Malawi	19.8	41.6	115	65.625	22.973		73.721	0.993	132.692	22.917	7.465	49.417
Malaysia	4.6	8.6	47	74.718	14.762	13.712	28.506	1.797	98.095	14.865	6.914	43.03
Maldives	4.9	7.6	26	79.594	6.796	0	0		100	4.598		59.096
Mali	32.1	94	209	62.798	39.435		8.056	0.27	56.667	27.891	3.566	36.953
Malta	4.7	7	20	81.894	13.309	93.432	84.49		95.69	13.433		29.613
Mauritania	32	72.9	169	68.38	50.369	15.96	11.172	0	67.857	20.261	21.429	32.607
Mauritius	10.2	16	38	74.072	14.185	11.059	9.639	0.059	96.907	20	0.96	50.35
Mexico	8.6	14.2	37	76.01	19.036	65.826	37.073	0.273	96.629	48.2	2.708	55.358
Moldova	10.7	14.4	78	73.263	15.757		0	0	101.724	24.752	5.509	31.385
Mongolia	8.1	15.6	156	68.098	38.6		41.734	0	110.309	17.333	12.294	40.519
Montenegro	1.3	2.3	79	75.877	19.614	0	11.111	0	88.618	22.222	5.86	40.503
Morocco	13.6	21.4	49	72.988	33.415	44.957	53.811	0.157	71.212	20.506	2.446	39.752
Mozambique	28.5	74.2	110	58.136	20.508	59.667	21.708	0.436	60	42.4	5.413	53.92
Myanmar	22.4	44.7	156	69.134	34.159	19.979	24.946	0.385	102.041	11.111	10.973	38.792
Namibia	19.1	42.4	145	64.576	25.784	82.978	86.086	0.302	108.955	43.269	3.331	64.239
Nepal	19.8	30.8	194	70.884	95.718		50.657	0.003	74.138	32.727	5.951	33.405
Netherlands	2.6	4	14	81.793	11.411	97.4	97.904	0.004	96.063	33.333	1.768	28.844
New Zealand	2.6	4.7	7	81.963	5.625	44.109	46.436	0.015	98.45	40.833	0.642
Nicaragua	10.2	16.6	56	75.038	16.235	58.716	70.407	0.732	109.091	47.253	2.9	46.115
Niger	24.3	80.4	252	63.288	106.121		33.112	0	50	16.959	6.705	34.263
Nigeria	35.9	117.2	307	62.619	83.593	0	80.414	0.472	74.026	3.631		56.06
North Macedonia	3.9	6.1	82	74.819	29.182		26.004	0	92.157	38.333	8.661	44.007
Norway	1.4	2.4	9	82.618	6.523	57.447	57.724	0.013	101.563	41.42	1.811	27.42
Oman	5.3	11.4	54	73.898	45.131	10.385	11.808		112.766	2.326
Pakistan	41.2	67.2	174	65.608	57.749	14.583	34.788	0.002	60.317	20.175		43.042
Panama	8.6	14.9	26	79.294	10.506	31.282	34.353	0.187	112	22.535	2.062	52.567
Papua New Guinea	21.9	44.8	152	65.305	11.045	1.634	6.881	0.141	75.472	0	10.275	52.991
Paraguay	10.9	19.4	57	75.81	10.664		36.253	1.603	100	16.25	1.604	50.525
Peru	6.4	13.2	64	79.898	23.296	51.642	29.095	0.171	88.35	26.154	2.562	48.862
Philippines	13.3	27.3	185	70.426	16.887	37.999	40.127	0.415	104.348	27.961	7.704	50.064
Poland	2.7	4.4	38	78.267	19.728	89.514	87.346	0.004	100.806	28.696	3.356	42.949
Portugal	2	3.7	10	81.574	7.516	65.537	73.274	0.019	103.297	40	2.484	42.137
Qatar	3.4	6.5	47	77.172	93.844	39.975	39.975		120.213	9.756
Romania	3.4	7	59	75.566	14.171	88.611	76.022	0.002	94.737	21.884	4.323	45.767
Russian Federation	2.6	5.8	49	73.232	15.611	23.638	25.124	0	98.347	15.778	5.515	44.013
Rwanda	15.9	34.3	121	69.103	42.295		51.685	0.56	81.633	61.25	11.556	50.097
Sao Tome and Principe	14.1	29.8	162	70.416	29.028	82.488	79.547		81.69	14.545		44.057
Saudi Arabia	3.7	6.6	84	74.311	88.34	25.31	21.98		93.333	19.868
Senegal	22	45.3	161	68.579	41.574	21.535	37.83	0.316	41.304	43.03	2.868	47.849
Serbia	3.2	5.3	62	75.87	23.844		26.126	0.001	93.103	38.8	3.335	33.788
Sierra Leone	31.2	109.2	324	60.771	22.875	0	57.265	1.953	64.444	12.329	5.032	36.879
Singapore	0.9	2.5	26	83.222	19.042	3.253	21.143	0.861	92.562	29.474	3.428
Slovak Republic	2.9	5.8	34	78.231	16.865		85.792	0.002	98.437	22.667	2.936	33.927
Slovenia	1.2	2.1	23	81.309	15.372	97.91	88.696	0	99.213	27.778	2.173	27.377
Somalia	36.9	117	213	56.469	32.873	0	0	0.037		24.364	15.502	36.8
South Africa	11.5	34.5	87	65.254	24.313	46.552	32.512	0.135	97.087	46.366	2.805	67.338
South Sudan	38.6	96.2	165	62.794	46.141		33.598	0.016	75	28.46		47.965
Spain	1.8	3.1	10	83.219	9.36	84.125	57.591	0.007	99.029	44	2.267	38.552
Sri Lanka	4.3	7.1	80	76.867	7.221	49.971	43.694	0.106	100	5.381	2.124	51.426
Sudan	27.2	58.4	185	69.147	58.668	47.971	17.813	0.029	78.571	30.516	12.04	40.332
Suriname	11.2	18	57	71.48	23.592	74.245	51.19	0.06	103.297	29.412	2.259
Swaziland
Sweden	1.4	2.6	7	82.404	5.954	61.174	59.026	0.001	102.419	46.991	1.585	29.811
Switzerland	2.8	4	10	83.446	9.34		35.481	0.012	93.382	41.5	1.673	34.274
Syrian Arab Republic	10.8	21.5	75	72.672	46.156	0	0	0.156	82.143	11.2		46.467
Tajikistan	15	33.8	129	69.501	44.569		16.809	0	90.265	23.81	4.538	35.331
Tanzania	20.3	50.3	139	67.344	28.512	52.084	62.948	0.329	90.625	36.896	6.24	43.046
Thailand	5.3	9	61	77.699	24.192	47.535	70.734	0.206	93.902	15.746	8.885	40.894
Timor-Leste	19.6	44.2	140	69.625	18.526	19.611	39.488	0.074	67.857	38.462	7.66	30.911
Togo	24.8	66.9	250	64.27	41.082		75.003	0.712	52.239	18.681	6.808	48.93
Trinidad and Tobago	11.5	17.5	39	76.127	22.905	8.491	32.003	0.134	101.835	26.19	2.962
Tunisia	11.9	16.9	56	77.037	40.26	39.576	40.087	0.545	81.25	24.885	2.177	40.002
Turkey	5.3	10	47	78.625	45.212	3.791	2.336	0.035	81.111	17.317	6.498	49.036
Turkmenistan	23.6	42	79	69.749	19.916		14.041	0		25	11.22
Uganda	20	45.8	156	66.69	52.493		70.605	0.566	64.474	34.858	7.579	42.728
Ukraine	5	8.4	71	73.016	19.012	29.751	21.718	0.001	100	20.804	6.412	27.967
United Arab Emirates	4	7.5	55	76.08	41.669				94.355	50		26
United Kingdom	2.8	4.3	14	81.404	9.973	82.029	82.759	0.003	100	33.846	2.079	36.976
United States	3.7	6.5	13	78.496	6.809	61.045	51.206	0.045	100.746	23.434	1.26	46.08
Uruguay	4.2	7.1	18	77.099	8.65	48.412	20.799	0.083	106.977	21.212	1.034	42.931
Uzbekistan	9.9	17.4	81	73.008	26.904		10.111	0	96.667	32	5.177	44.836
Vanuatu	11.4	25.9	136	65.306	11.107	3.136	2.84	0.048		0		37.603
Venezuela, RB	14.6	24.2	35	73.946	15.587	35.619	52.536	0.136	106	22.156	5.583	55.329
Vietnam	10.5	19.9	64	73.741	27.896	23.888	39.16	1.099	93.023	26.721	4.504	35.621
Yemen, Rep.	26.7	58.4	194	66.631	51.855	35.21	19.44		56.863	0.332		49.027
Zambia	23.3	61.7	127	62.453	26.289		45.481	0.293	76.829	16.766	5.739	62.669
Zimbabwe	25.9	54.6	133	60.683	21.333		81.218	0.32	91.011	31.852	6.67	43.134
